# Supplementary material for: Using Named Entity Recognition to Identify Substances Used in the Self-medication of Opioid Withdrawal: Natural Language Processing Study of Reddit Data
Source: JMIR Form Res. 2022 Mar 30;6(3):e33919. doi: 10.2196/33919 (PMC9008522; doi:10.2196/33919)
Supplement: Multimedia Appendix 2 [file formative_v6i3e33919_app2.xlsx]

## Sheet: substance_categories
Substance Category	Count	Percent of Total
opioid	71	0.155022
other	60	0.131004
vitamin/supplement/herbal	42	0.0917031
food/drink	29	0.0633188
hallucinogen	18	0.0393013
antidepressant	16	0.0349345
cannabis	13	0.0283843
drug paraphenelia	10	0.0218341
stimulant	10	0.0218341
antihistamine	10	0.0218341
alcohol	9	0.0196507
antacid	9	0.0196507
sedative	8	0.0174672
antipsychotic	8	0.0174672
antibiotic	8	0.0174672
nicotine	7	0.0152838
laxative	7	0.0152838
NSAID	7	0.0152838
antinausea	7	0.0152838
antihypertensive	6	0.0131004
benzodiazepine	6	0.0131004
muscle relaxant	6	0.0131004
cough syrup	5	0.010917
antiseizure	4	0.00873362
antiinflammatory	4	0.00873362
acetaminophen	4	0.00873362
decongestant	3	0.00655022
erectile dysfunction drug	3	0.00655022
bath salts	3	0.00655022
opioid potentiator	3	0.00655022
anticholinergic	3	0.00655022
barbiturate	3	0.00655022
z drug	3	0.00655022
anticonvulsant	3	0.00655022
antianxiety	3	0.00655022
opioid antagonist	3	0.00655022
caffeine	2	0.00436681
topical analgesic	2	0.00436681
treatment for restless leg, parkinson's	2	0.00436681
inhalant	2	0.00436681
club drug	2	0.00436681
cold remedy	2	0.00436681
anesthetic	2	0.00436681
mood stabilizer	2	0.00436681
diuretic	2	0.00436681
research chemical	1	0.00218341
anxiolytic	1	0.00218341
tranquilizer	1	0.00218341
eye drops	1	0.00218341
analgesic	1	0.00218341
vasoconstrictor	1	0.00218341
euphoric	1	0.00218341
antiemetic	1	0.00218341
fertility drug	1	0.00218341
HIV drug	1	0.00218341
kratom	1	0.00218341
atomoxetine	1	0.00218341
opioid adulterant	1	0.00218341
allergy medication	1	0.00218341
antidiarrheal	1	0.00218341
NMDA antagonist	1	0.00218341
topical antibiotic	1	0.00218341
CNS depressant	1	0.00218341
dissociative	1	0.00218341
gabapentinoids	1	0.00218341
anticoagulant	1	0.00218341
asthma inhaler	1	0.00218341
opioid withdrawal medication	1	0.00218341
aminoguanidine	1	0.00218341
antiarrhythmic	1	0.00218341
ADHD medication	1	0.00218341
